# Supplementary material for: An Assessment of the Genetic Parameters of Boars’ Reproductive Traits
Source: Genes (Basel). 2023 Oct 27;14(11):2003. doi: 10.3390/genes14112003 (PMC10671126; doi:10.3390/genes14112003)
Supplement: Supplementary file 1 [file genes-14-02003-s001.zip]

Archive with 1 entries (1 files):
- genes-2648896-supplementary.pdf
